# Supplementary material for: Mismatch discrimination and sequence bias during end-joining by DNA ligases
Source: Nucleic Acids Res. 2022 Apr 19;50(8):4647–58. doi: 10.1093/nar/gkac241 (PMC9071435; doi:10.1093/nar/gkac241)
Supplement: gkac241_Supplemental_Files [file gkac241_supplemental_files.zip]

Archive with 2 entries (2 files):
- File S1_NAR.xlsx
- Supplementary Data_NAR clean revision.pdf
